# Supplementary material for: Pond Assay for the Sensory Systems of Caenorhabditis elegans: A Novel Anesthesia-Free Method Enabling Detection of Responses to Extremely Low Chemical Concentrations
Source: Biology (Basel). 2022 Feb 21;11(2):335. doi: 10.3390/biology11020335 (PMC8868598; doi:10.3390/biology11020335)
Supplement: Supplementary file 1 [file biology-11-00335-s001.zip]

Archive with 3 entries (2 files):
- Software S1/
- Software S1/WormCountingSupport1.0.zip
- Supplementary Figures and Tables.pdf
